# Supplementary material for: Genome-wide identification of JAZ gene family members in autotetraploid cultivated alfalfa (Medicago sativa subsp. sativa) and expression analysis under salt stress
Source: BMC Genomics. 2024 Jun 26;25:636. doi: 10.1186/s12864-024-10460-6 (PMC11201308; doi:10.1186/s12864-024-10460-6)
Supplement: Supplementary file 2 — Supplementary Material 2 [file 12864_2024_10460_MOESM2_ESM.xlsx]

## Sheet: Sheet1
Table S1 Sequences of primers used in RT-qPCR.
Gene name	Forward primer sequence (5′ → 3′)	Reverse primer sequence (5′ → 3′)
Msactin	GACAATGGAACTGGAATGG	CAATACCGTGCTCAATGG
MsJAZ1	ATCTGCACCTGCTCCTCAAC	CGGCATTTGTGCATCCTCAG
MsJAZ4	GGAATTCCTGCAGAAAAGGTGC	AGTTGGCTGAAATTCCTCCTGT
MsJAZ7	TGCTGTTGATGGTGCTAGCT	GCGAATTGTCAGCACCGAAG
MsJAZ14	ACAGCTTCCTCATCTCTTCCT	CACAGAGGTGGAGCTACATTCA
MsJAZ17	GAGACTCACCGGTAAGGCAC	AGGTCCTCTAGCAATGACCCT
MsJAZ18	TCTGGTTTTTCCGGCAACAA	GCGGAGTCAGCATGCTTTTC

## Sheet: Sheet2
Table S1 Sequences of specific primers.
Gene name	Forward primer sequence (5′ → 3′)	Reverse primer sequence (5′ → 3′)
MsJAZ1	ATGAAGGGTTTTACGAATGTTTCA	TCCTTGGTTTGCTACCGGC
