# Supplementary material for: Genome-wide identification of JAZ gene family members in autotetraploid cultivated alfalfa (Medicago sativa subsp. sativa) and expression analysis under salt stress
Source: BMC Genomics. 2024 Jun 26;25:636. doi: 10.1186/s12864-024-10460-6 (PMC11201308; doi:10.1186/s12864-024-10460-6)
Supplement: Supplementary file 3 — Supplementary Material 3 [file 12864_2024_10460_MOESM3_ESM.xlsx]

## Sheet: Sheet1
Table S2 List of the JAZ protein sequences in alfalfa.
MsJAZ name	MsJAZ gene ID	MsJAZ gene sequence	MsJAZ protein sequence
MsJAZ1	MS.gene83084.t1	ATGAAGGGTTTTACGAATGTTTCAGCAGTAAAATGGCCCTTCTTGAACAAAGTCTCTGCTCATTCATATTTGACGCCTTTAAAAGTTTCTGAAGATGATAAGGCTAAAAAGATATCTTCTGGTTTCATACAGAACTCTTTCAAACACGATGGACAAGGTGGTATTCATTTTTCTGTGAATCAGTATCCTGTACAACACAATGTGAATTTTATGAATCGTCGTCATGATGTGAAGATGTTTCCAGTTTCCAATCAAGCAAATTCACTTTCTGCGGTACATCCGCTCCTAAAAAATCATCTTGTAACTTTTGGTCAGAATATGAACGGTGCTAATGCGAAGCAATCACTACTTGGTGGATCACCGGTTACAGCACCTCATTCAGTTCTTCCGATCGTTGGT…	MKGFTNVSAVKWPFLNKVSAHSYLTPLKVSEDDKAKKISSGFIQNSFKHDGQGGIHFSVNQYPVQHNVNFMNRRHDVKMFPVSNQANSLSAVHPLLKNHLVTFGQNMNGANAKQSLLGGSPVTAPHSVLPIVGTVAGLVEPCEKPSAPAPQLTMFYGGTVNIFNDITPEKAQAIMLLAGSGLSAASNRAQPEVQASSSKFASGDDGLPISPSVDIPPCSGISSPLSVSSHTGPQPGSGSSSSDEFMAAKTSRGPTPTTSACKVVTPKVVNATTMVPSAIPQARKASLARFLEKRKERVMSTAPYNLNKKSEDAQMPNSIGANISATTSTANMPVANQG
MsJAZ2	MS.gene25203.t1	ATGATATCTTCTGGTTTCATACAGAACTCTTTCAAACACGATGGACAAGGTGGTATTCATTTTTCTGTGAATCAGTATCCTGTACAACACAATGTGAATTTTATGAATCGTCATCATGATGTGAAGATGTTTCCAGTTTCCAATCAAGCAAATCCACTTTCTGCGGTACATCCGCTCCTAAAAAATCATCTTGTAACTTTTGGTCAGAATATGAACGTTGCTAATGCGAAGCAATCACTACTTGGTGGATCACCGGTTACAGCACCTCATTCAGTTCTTCCGATCGTTGGTACTGTTGCTGGTTTGGTTGAACCATGTGAGATACCATCTGCACCTGCTCCTCAACTTACCATGTTTTATGGCGGTACTGTGAACATCTTCAATGATATCACTCCTGAG…	MISSGFIQNSFKHDGQGGIHFSVNQYPVQHNVNFMNRHHDVKMFPVSNQANPLSAVHPLLKNHLVTFGQNMNVANAKQSLLGGSPVTAPHSVLPIVGTVAGLVEPCEIPSAPAPQLTMFYGGTVNIFNDITPEKAQAIMLLARSGLSAASNRAQPEVQASSSKFASGDDGLPTSPPVDIPPCSGISSPLSVSSHTGPQPGSGSSSSDEFMAAKTSRGPTPTTSACKVVTPKVVNATTMVPSAIPQARKASLARFLEKRKERVMSAAPYNLNKKSEDAQMPNSMGANISATTSTANMPVANQG
MsJAZ3	MS.gene070954.t1	ATGAACGGCGGAAGCACCGTTTCCTTCCGATCCATCCTCGACAGACCTCTTAACCAACTCACTGAAGATGACATTTCTCAACTCACTCGCGAAGACTGTCGCAGATTCCTCAAAGATAAAGGGATGCGCAGGCCTTCCTGGAACAAATCACAGGCGATCCAGCAGGTGATTTCTCTCAAAGCGCTTCTAGAACCTACTGACGATGATACACCGGCTACCGTCGGCGTTGGTGTCTCCTCCGCCATTCACCGCCATCACCACCACCACCCTCCTCAACCTCCGCCGAAGGCTTTGGATCCCGAAGATACTGCTTTGGGACTTCAGAAATCTACTTCACCTGTTTCTGAAAGACCCACGGAAACCAATGATGCCAACGTTGTTAACCCTCCCGGAGGGTGC…	MNGGSTVSFRSILDRPLNQLTEDDISQLTREDCRRFLKDKGMRRPSWNKSQAIQQVISLKALLEPTDDDTPATVGVGVSSAIHRHHHHHPPQPPPKALDPEDTALGLQKSTSPVSERPTETNDANVVNPPGGCTPSGSFGQMTIFYCGKVNVYDGVSPDKARSIMQLAAACPSSFPQDNPSNKNAAVWASPCNLPIDKEVLFPTDTTILQVAQTDKMVEYPLHYREKGSTTRDADVEGQASRKVSLQRYLEKRKDRGRSKGKKLTGITSSNFEMYLNLPVKLHASNGNSSRSSTDSPPQPRLPLVSSGSAENLPKVTLPIDLNDKDVQEC
MsJAZ4	MS.gene85363.t1	ATGCCAGCATCTGGAACGAATCCAATGATTGCTAATACAACTCAGCTTACCATCTTCTATAATGGGAGTATTTGTATCTATGATGGAATTCCTGCAGAAAAGGTGCAAGAAATAATGTGCATTGCTGCTGCTGCTGCCAAGTCTAGTGAAACAAAGAAGATTGTGAAACAATCTCCCGTTCCCGTTCTTTCACCTGTTCCTTCAAGGCCTTCTTCGCCACATGGAACTGCTGATAATATCGCTTCACCACAGGCACATCCCTTTCCTGCAAAGAATTCTATCTGCAGGCTGCAAGAATTTCCAATAGCACGCAGACATTCACTTCAAATGTTTCTTCAGAAGCGTCGAGACAGGTTGGGTAGTAAAGCTCCCTATCCTTCCTCGCCAAAAACAAAGGTA…	MPASGTNPMIANTTQLTIFYNGSICIYDGIPAEKVQEIMCIAAAAAKSSETKKIVKQSPVPVLSPVPSRPSSPHGTADNIASPQAHPFPAKNSICRLQEFPIARRHSLQMFLQKRRDRLGSKAPYPSSPKTKVADNMENNFGADNSPDSVSMKEPQEEFQPTISAS
MsJAZ5	MS.gene03170.t1	ATGCATGCAAACATTCCTGAGTGTTTAATTTCATTGGTGGAACTAAGCTTCACAAAGGGTTCGGGTGCACAATGGCCCTTTTCCAACAAAGTATCTGCTCAACCACATTTGATGTCTTTTGAGGTTTCTCAAGATGATAATACTAAGATCTTATCTGATCCCATAACATCTGCTGGTTTTATGACTCCAGATGCATTTGACTGTAGTAAAAAACTCTCTGCTGAACCTCAGAAATCTTTCAATCATGATGGGCAAGGTGGCTTTCACTTTTCACTTATTCCATATCCTGTACAACATGATGTGAAGATGTTTTCACTTTCCAATCAAGCTAATACAGTTTCATTGACGAACTCATTCCCGAGGAATCATTTTGTAACTGCTGGTCAGAATATGAATGGT…	MHANIPECLISLVELSFTKGSGAQWPFSNKVSAQPHLMSFEVSQDDNTKILSDPITSAGFMTPDAFDCSKKLSAEPQKSFNHDGQGGFHFSLIPYPVQHDVKMFSLSNQANTVSLTNSFPRNHFVTAGQNMNGYHMKLPLLGGIPVTSPQPTLPTIGAVVGMPESYNVKPSLPSSQLTIFYAGTVNVFNDIPADKAQAILLLARNGVSVASNIAQTELQAPGDGVPVSQPANAPASSGHPSPISISSHTGAQSGSGSTSTNEFLAVKTTGVPITPVSNAEPPRVIDAITMLASAIPQARKASLARFLEKRKERVMNAAPYNINKKSEECTSS
MsJAZ6	MS.gene96249.t1	ATGAGGAGGAATTGCAACTTGGAACTATGCCTTTTTCCTCCATACAACAATTCTAGCAATCACCAAAATCACCCCATGGTAGAAGAAGAGGATAGTAATGAGAGCACTCCAATGCAAAATCAGCAACAGCCACTGACCATTTTCTACGATGGCAAGATGTGTGTTACTGATGTCACAGAGCTTCAGGCCAAATCCATCTTAATGCTGGCAAATAGAATGAAGGTGCTAGAAAAAGTGACGACACCAATAGGGTCAGAACCATCAACACCAACAATAGTGCAATCTCCTCATCAATTATATAGCCCTGGACCAGGTCTTTCCATGAAAAGATCTTTGCAAAGGTTTCTACAAAAGAGAAAGAATAGGGTCCAAGAAGCATCTCCATATCATCGTTAG	MRRNCNLELCLFPPYNNSSNHQNHPMVEEEDSNESTPMQNQQQPLTIFYDGKMCVTDVTELQAKSILMLANRMKVLEKVTTPIGSEPSTPTIVQSPHQLYSPGPGLSMKRSLQRFLQKRKNRVQEASPYHR
MsJAZ7	MS.gene062084.t1	ATGGATGGTGTTACTGTTAAGGTTGAGCCAGAGAAGTTTACTGTTCTAGAATCTTCTCCTATTGCTGTTGATGGTGCTAGCTCCAAAATGGTTGAGGGGTCAATGATGAATTCTTCAGCAAACAAGTCAATGCCAGCATCTGGAATGAATCCAATGATTGCTAATACAACTCAGCTTACCATCTTCTATAATGGGAGTATTTGTATCTATGATGGAATTCCTGCAGAAAAGGTGCAAGAAATAATGCTCATTGCTGCTGCTGCTGCCAAGTCTAGTGAAACGAAGAAGATTGTGAAACAATCTCCCATTCCCGTTCCTTCACCTGTTCCTTCAAGGCCTTCTTCGCCACATGGAACTGCTGATAATATCGCTTCACCGCAGGCACCTCCCTTTCCTGCA…	MDGVTVKVEPEKFTVLESSPIAVDGASSKMVEGSMMNSSANKSMPASGMNPMIANTTQLTIFYNGSICIYDGIPAEKVQEIMLIAAAAAKSSETKKIVKQSPIPVPSPVPSRPSSPHGTADNIASPQAPPFPAKSSICRLQEFPIARRHSLQMFLQKRRDRLGSKAPYPSSPKTKVADNMENNFGADNSPDSVSMKEPMEEFQPTISAS
MsJAZ8	MS.gene037141.t1	ATGTCTACCTCATCGGAATATTCAGAAGTTTCCGGCAACAAACCACCGGCGAAGTCACCGGAGAAAACAACTTTCTCTCAAACATGTAGTTTATTGAGTCAATATATTAAGGAAAAGGGTTGCTTCAAAGATCTTTCTCTTGGTATCACATGCAACACAGACCCTTCTGGGTCTTCTGAGACTTCTTCTCAATCTGCAACAACCATGAACTTGTTTCCAACCATGGAAAACAATTTGACACAAAAGAACCTTACAACTATGGATTTGCTCACTCCACAAGCTGCTTTGAACAATTCCAATGCTATCAAGGGACCTAAAGCTGCACAATTGACAATGTTTTATAACGGTCAAGTTATTGTATTCGATGATTTTCCTGCCAATAAAGCACATGAGCTCATG…	MSTSSEYSEVSGNKPPAKSPEKTTFSQTCSLLSQYIKEKGCFKDLSLGITCNTDPSGSSETSSQSATTMNLFPTMENNLTQKNLTTMDLLTPQAALNNSNAIKGPKAAQLTMFYNGQVIVFDDFPANKAHELMAFANKGISQSQNNSVYTYTQSQPSFPPNLVRTSVNTTAPIVPTVNIIPSTGTGTGSINEHLQVPSRPNLCDLPIMRKASLHRFLEKRKDRIAANAPYQVNKPAESMSWLVGAKSTQI
MsJAZ9	MS.gene74585.t1	ATGGTGAGAGATTTCATGGGTTTGAACTCAAAAGAAAAAGAACTACTCCATGGTACTGCTAAGGAGGAGGAAATCAACCATAATGGCTTCACAAAGGGTTCGGGTGCACAATGGCCCTTTTCCAACAAAGTATCTGCTCAACCACATTTGATGTCTTTTGAGGTTTCTCAAGATGATAATACTAAGATCTTATCTGATCCCATAACATCTGCTGGTTTTATGACTCCAAATGCATTTGATTCTAGTAAAAAACTCTCTGCTGCTGAACCTCAGAAATCTTTCAATCATGATGGGCAAGGCGGCTTTAATTTTTCACGTACTCAGTATCCTGTACAACATGATGTGAAGATGTTTTCACTTTCCAATCAAACGAATTCAGTTTCGTTGATGAACTCATTC…	MVRDFMGLNSKEKELLHGTAKEEEINHNGFTKGSGAQWPFSNKVSAQPHLMSFEVSQDDNTKILSDPITSAGFMTPNAFDSSKKLSAAEPQKSFNHDGQGGFNFSRTQYPVQHDVKMFSLSNQTNSVSLMNSFPRNHFVTAGQNMNGNNMKLSLLGGIPVTAPQSPVPTIGAVAGMTESNMKPSLLSSQLTIFYAGTVNVFNDVPADKAQAILLLARNGVSVASNIAQTELQAPGDGVPVSQPANAPASSGHPSPISISSHTGAQSGSGSTSTNEFLAVKTTGVPITPVSNAEPPRVIDAITMLASAIPQARKASLARFLEKRKERVMNAAPYNINKKSEECTSS
MsJAZ10	MS.gene003246.t1	ATGTTACTGCTAAGGAGGAGGAAATCAACCATGATGATGATGGATCATGCAAACACTCTGGCAAGCTTCACAAAAGGTTCGGGTGCACAGTGGCCCTTCTCCAACAAAGTATCTGCTCAACCACATTTGATGTCTTTTGAGGTTTCTCAAGATGATACCACAAAGATCTTATCTGATCCCATAATATCTGCTGGTTTTATGACTCCAGACGCATTTGACTCTAGTAAAAAACTCTCTGCTGCTGAACCTCAGAAATCTTTCAATCATGATGGGCAAGGCGGCTTTAATTTTTCACGTACTCAGTATCCTGTACAACATGATGTGAAGATGTTTTCACTTTCCAATCAAACGAATTCAGTTTCGTTGATGAACTCATTCCCGAGGAATCATTTTGTAACT…	MLLLRRRKSTMMMMDHANTLASFTKGSGAQWPFSNKVSAQPHLMSFEVSQDDTTKILSDPIISAGFMTPDAFDSSKKLSAAEPQKSFNHDGQGGFNFSRTQYPVQHDVKMFSLSNQTNSVSLMNSFPRNHFVTAGQNMNGKNMKPPLLGGIPVTAPQSPVPTIGAVAGMTESYNVKPSLPSSQLTIFYAGTVNVFNDIPADKAQAILLLARNGVSVASNIAQTELQAPGDGVPVSQPANAPPSSGHPSPISISSHTGAQSGSGSTSTDEFLAVKTTGVPTTPVSNAGPPKVIDAITMLASAIPQARKASLTRFLEKRKERVMNAAPYNHNKKSEECTAS
MsJAZ11	MS.gene040116.t1	ATGAGGAGGAATTGTAACTTAGAACTCTGCCTTTTTCCTCTCTATGATTCTGGCAATCACAACAACAGCAACCACCACATGGGGGTAGAAGAGGAAAGCCCAATGCAAAATCAGGAACAGCCACTGACCATATTCTATGATGGGAAGATGTGTCTTACTGATGTCACAGAGTTTCAGGCCAAATCCATCTTAATGCTGGCAAATAAAATTAAGTTGCAAGAAAAAGTGAAGACACCAAGAGGATCAGAGCGAACAGCACCAACAATAGTGCAGCCTCCTCATCAATTGTATAGCCCTGGGTCTGGCCTTTCAATGAAGAGATCTTTGCAACGGTTTCTACGGAAGAGAAAGAATAGGGTACAAGAAGCATCTCCATACCATCACTAG	MRRNCNLELCLFPLYDSGNHNNSNHHMGVEEESPMQNQEQPLTIFYDGKMCLTDVTEFQAKSILMLANKIKLQEKVKTPRGSERTAPTIVQPPHQLYSPGSGLSMKRSLQRFLRKRKNRVQEASPYHH
MsJAZ12	MS.gene09706.t1	ATGAAGGCTAATATTAAGAAGGAAGAGCCTAGATGTGCACAAATGACAATTTTTTATGATGGGAAAGTAATAGTGTTTGATGACATTCCAACTGAAAAAGTCAAGGACATTATGGTCTTTTCCTCCAAAGGAACTACTAACTCTCAAAACCACAACAATAACTATGCTTTCAAATTTGCTCAGAGCCACCCATCATTTCTTGCTAGAAATTCTGCCAACAATTCTCTTCAAGTATCATCCTCACCTGTTATTTATGATTTATCAATTACTAGGAAGGCTTCACTTCATCGGTTCTTGGAAAGAAGGATGGATAGATTTACTGCAAGGACGCCATATCAAACAAGTAACCCTAAAAACCTTAATAAGCTAATTGATGAATCTATGTCATGGCTCTCCTTG…	MKANIKKEEPRCAQMTIFYDGKVIVFDDIPTEKVKDIMVFSSKGTTNSQNHNNNYAFKFAQSHPSFLARNSANNSLQVSSSPVIYDLSITRKASLHRFLERRMDRFTARTPYQTSNPKNLNKLIDESMSWLSLAPKSPQDYKSECSSSSVFL
MsJAZ13	MS.gene54624.t1	ATGAATCATTACAACCGTACACCTATGTTGAATTTTCAACATGTATATCCTCATCTCTCTCTACAAGAGGTTTCAAATTTAGGAAATTCCAGTGTAATGAAGGCTAATATTAAGAAGGAAGAGCCTAGATGTGCACAAATGACAATTTTTTATGATGGGAAAGTAATAGTGTTTGATGATATTCCAACTGAAAAAGTCAAGGACATTATGGTCTTTTCCTCCAAAGGAACTACTAACTCTCAAAACCACAACAATAACTATGCTTTCAGATTTGCTCAAAGCCACCCATCATTTCTTGCTAGAAATTCTGCCAACAATTCTCTTCAAGTATCATCCTCACCTGTTATTTATGATTTACCAATGACTAGGAAAGCTTCACTTCATCGGTTCTTGGAGAAA…	MNHYNRTPMLNFQHVYPHLSLQEVSNLGNSSVMKANIKKEEPRCAQMTIFYDGKVIVFDDIPTEKVKDIMVFSSKGTTNSQNHNNNYAFRFAQSHPSFLARNSANNSLQVSSSPVIYDLPMTRKASLHRFLEKRKDRIAARAPYQTSNPTNLNKPINEFMSWLSLAPQDHKSECSSSS
MsJAZ14	MS.gene015368.t1	ATGAATCATCACAACATAACACCTATGAATTTTCAACAGCTTCCTCATCTCTTCCTACAAGAGATTCCTATTTTGGGAAACTCCAGTGTAATGAAGGCTAATGTTAAGAAGGAAGAGGCTAGATGTGCACAAATGACAATCTTCTATGATGGGAAAGTAATTGTGTTTGATGATGTTCCAGCTGATAAAGCCAAAGACATCATGGACTTTTCCACCAAAGGAATTACTAGTACTTCACAAAACCACAATAACAACTATGCTTGCTCTTCATTTCTTGCTAGAAATTCTCCCAACAATTCTCTTCAAGACTACTATCAAGTACCATCTATACCTGTTATTTATGATTTACCAATGACTAGGAAAGCTTCACTTCATCGGTTCTTGGAGAAAAGGAAGGAT…	MNHHNITPMNFQQLPHLFLQEIPILGNSSVMKANVKKEEARCAQMTIFYDGKVIVFDDVPADKAKDIMDFSTKGITSTSQNHNNNYACSSFLARNSPNNSLQDYYQVPSIPVIYDLPMTRKASLHRFLEKRKDRIAARAPYQTSNPAAFLNKSIDESMSWLSLAPHSPQHKSECSSTSVLFL
MsJAZ15	MS.gene82105.t1	ATGGGTGCTAACACAAATTATGTTCTTAAATTTGATGCAGTTAGGAGTTCAGGAATGCAGTGGTCGTTTTCAAATAAGGTTTCAAACCTTCCTCAATTCATGTCATTCAAGAATAATACTCATGAAGATAGGTCAAGAAACAGTGTAATGGATCCAGTAGCTTCGTCTGGATATATGACTATTTCAACTAAAGATGTTTTTGAGTCTAATCAGAAATCATTCTTGGGTGTGACACAGGAAAATTTGGTAATAGGAAAGCAAGTAGCAAACAAGCATGGAATTACAATTTATCCTATGCAAAATTCTGATACACAATCAGTTTGCAATCAAGAAGCAAAAACATTTTCAGTTTCAAACCAATCTAACAATCAAATGTGTTCTGTTCTTCAATCTAATCAT…	MGANTNYVLKFDAVRSSGMQWSFSNKVSNLPQFMSFKNNTHEDRSRNSVMDPVASSGYMTISTKDVFESNQKSFLGVTQENLVIGKQVANKHGITIYPMQNSDTQSVCNQEAKTFSVSNQSNNQMCSVLQSNHATTGINMVNSVINSQTFGSKSSATPLSVLPSKGPIVGSTDLRNCSKSNGTTPAQLTIFYGGTVCVYDDISPEKAKAIMLLAGNGTKMQQEISIPSKKDNFIISQPYPSPLPTPLPMTSHASTQPRGGSSSNNEVTIIRTLGPSIAKSSHNDLSHLSPLPSSLPMTSHASSYPKGGSSSNNEVTIIRSLGPSNASTNHLESPIVATSVGSTPTNVIQPVGLPQARKASLTRFLEKRKERAMSTSPYYMSKKSPECSTGSDNASFSID…
MsJAZ16	MS.gene042866.t1	ATGGAAAGAGAATTCCTTGGCTTCAGTTCCAAAAATAGTCCATGGACTACCATGAAAGAAGATGCTTCCAACAAACCAAAAGACCAAGTTAGGAGTTCAGGAATGCAGTGGTCATTTTCAAATAAGGTTTCAAACCTTCCTCAATTCATGTCATTCAAGAATAATACTCATGAAGATAGATCAAGAAACAGTGTTATGGATCCAGTAGCTTCATCTGGATATATGACTATTTCAACTAAAGATGCTTTTGAGTCTAATCATAAATCATTCTTGGGTGTGACACAGGAAAATTTGGCCATAAAGCAAGTAGGAAACAAGCATGGAATTACAATTTATCCTATCCAAAGTTCTGATGCACAATCAGTTTGCAATCAAGAAGCAAGAACATTTTCAGTTTCA…	MEREFLGFSSKNSPWTTMKEDASNKPKDQVRSSGMQWSFSNKVSNLPQFMSFKNNTHEDRSRNSVMDPVASSGYMTISTKDAFESNHKSFLGVTQENLAIKQVGNKHGITIYPIQSSDAQSVCNQEARTFSVSNQSNHVTTGINMVNSVTNSQTFGSKSSATPLSVLPSKGPIVGSTDLRSRNCSKSNGTTPAQLTIFYGGTVCVYDDISPEKAKAIMLLAGNGTKMQQEISIPSKKDNFIISQPYPSPLPSPLPMTSHASTQPRGGSSSNNEVTIIRSLGPSIAKSSHNDLSHLSPLPSSLPMTSHASSYSKGGSSSNNEVTIIRSLGPSNAPTNHLESPIVATSIGSTPTNVIQPVGLPQARKASLTRFLEKRKERAMSTSPYYMSKKSPECSTGSD…
MsJAZ17	MS.gene89156.t1	ATGTCAAATTTAGCTAATACTGTGTCGGATGGCCGGAGACTCACCGGTAAGGCACCGGAGAAGTTCAAATTTTCACAGACTTGTAGTCTTTTGAGTCAGTTCTTGAAGGAAAAGAGAATTTCTGGTGATTCTACACCTGCTTTCTTTGGGAAAATGGAACCTAAAGCAAGTACAAAGGATTTGTTAGCCAACATGCAAAACTCAGATGGGGGTTTGAGACTAAATGCATCTGCTATTGAATCTCTTCCTCAGCTTGTGGAAAATCCTTGCATTAAGAAGTCTAATACAAGATCAACAGATCCTAAAACTCCACAATTGACGATATTCTATTCTGGGAAAATGTTAGTATTTGATGCTTTTTCGCCTACGAATGCAACTGAGATCATGGAGTTGGCCACC…	MSNLANTVSDGRRLTGKAPEKFKFSQTCSLLSQFLKEKRISGDSTPAFFGKMEPKASTKDLLANMQNSDGGLRLNASAIESLPQLVENPCIKKSNTRSTDPKTPQLTIFYSGKMLVFDAFSPTNATEIMELATKLASENPSGEENPPSAPVTSEKLKEPEIPQTNTALETIEQGNQAKCSDMRYPRRASLLKFLEKRKERVIARGPYQINGHKNEGSSSGSEPKDNSSDQFDLNL
MsJAZ18	MS.gene24789.t1	ATGTCGACTTCATCGGACATTTCTGGTTTTTCCGGCAACAAACTGATAAAGTCGTCGGAGAAACCTACGTTTTCTCAAACTTGTAATCTATTGAGCCAATACCTCAAGGAGAAGAAGGGTAGTTTCGAAGGCCTTAACCTTCACAACGCATGCACCCCTGAAACAAATGGGTCATCACCTGGTTCATCTTCTCACTCTGGAATAACCATGGATTTATTTCCCACAAACGTGACACCGAAAAACCTTACAACTATGGATTTTTTCTTTCCAAGAGTTATTAATCCTATGGTTAAAGAGCCAGAAACTGCACAATTGACAATGTTTTATAATGGACAAGTGATTGTGTTGGATGATTTTCCTGCTGAGAAAGTTGAGGAGCTGAAATCATTTGCTAGAACT…	MSTSSDISGFSGNKLIKSSEKPTFSQTCNLLSQYLKEKKGSFEGLNLHNACTPETNGSSPGSSSHSGITMDLFPTNVTPKNLTTMDFFFPRVINPMVKEPETAQLTMFYNGQVIVLDDFPAEKVEELKSFARTQTQHSDAPNMIPQQPPSLIDMPIARKASLRRFMEKRKDRVSAYSPYQRTFPDSAPEKHADSAPWLVLGAKSM
MsJAZ19	MS.gene26736.t1	ATGACTACTTCTAATAGTATCAATAATGTTGACATTAACAGCATCAGTGATCAAGAGTCAGTGAAGCATTTCTCTGCTGCTAACTGGCCATTGTCAACATCTGGACTAAATGCAATGACCCCTGGTACAACTCAGTTTGCCATCCTCTACAATGGAAGCATGTGTGTATATGATGGAATTCCTGCAGAAAAGGTGCATGAGATAATGATGATGGCTTCTGCCAATGCCAAGTCATCTGAAATGAAAAGTGGAATTCCCTTCAATTCACTCTTTTCCAGTATCACCCCTTCTTCTCCACAAGGAAACTCTGACAATTTGCCTTCTCCCCCATCAGTTGGTTTTCCTGCTGCTGAGAAGAGTTCCATTTGCAGGATGCAAGAATTTCCATTAGCACGCAGA…	MTTSNSINNVDINSISDQESVKHFSAANWPLSTSGLNAMTPGTTQFAILYNGSMCVYDGIPAEKVHEIMMMASANAKSSEMKSGIPFNSLFSSITPSSPQGNSDNLPSPPSVGFPAAEKSSICRMQEFPLARRQSLQRFLEKRRIRVRSKAPYTSSSSKAANNIDNHFSPVMMPLEGK
MsJAZ20	MS.gene26684.t1	ATGGACTTATTTCCCACAAACGTGACACCAAAAAACGTTACACCTGTGGATTCTTTGTCTCCAAGAACTAATAACTCAATGGTTAACAAACCGGAAACTGCACAGTTGACATTGTTTTATAATGGAGAAGTTATTGTATTGGATGATTTTCCTGCTGACAAAGTTGAGGAGCTTAAGTCATTTGCAAGCACTCAAACTCGGCCTTCAGTTATTCCTGATATGAGTCTTCAACCACCTCCTACACTAACTGAAGATATGGTAATTGCTAGAAAAGCTTCACTTCTTCGATTCATGGAGAAAAGGAAAGCCAGGCTTGCTGAAGAGCCAAAGCCACTTGTGTTACTAGAAATTGATGCATAA	MDLFPTNVTPKNVTPVDSLSPRTNNSMVNKPETAQLTLFYNGEVIVLDDFPADKVEELKSFASTQTRPSVIPDMSLQPPPTLTEDMVIARKASLLRFMEKRKARLAEEPKPLVLLEIDA
