# Supplementary material for: Genome-wide identification of JAZ gene family members in autotetraploid cultivated alfalfa (Medicago sativa subsp. sativa) and expression analysis under salt stress
Source: BMC Genomics. 2024 Jun 26;25:636. doi: 10.1186/s12864-024-10460-6 (PMC11201308; doi:10.1186/s12864-024-10460-6)
Supplement: Supplementary file 4 — Supplementary Material 4 [file 12864_2024_10460_MOESM4_ESM.xlsx]

## Sheet: Sheet1
Table S3 Molecular characteristics of MsJAZ genes.
Gene Name	Gene ID	Protein	Protein	Protein	Protein	Protein	Protein
		Length (aa)	MW (Da)	PI	II	GRAVY	Predicted location
MsJAZ1	MS.gene83084.t1	338	35481.2	9.61	44.83	-0.264	Nucleus.
MsJAZ2	MS.gene25203.t1	302	31567.8	9.32	50.52	-0.221	Nucleus.
MsJAZ3	MS.gene070954.t1	330	36123.5	8.15	56.85	-0.696	Nucleus.
MsJAZ4	MS.gene85363.t1	166	17982.5	9.05	79.51	-0.493	Nucleus.
MsJAZ5	MS.gene03170.t1	332	35186.8	7.12	51.78	-0.183	Cell membrane. Nucleus.
MsJAZ6	MS.gene96249.t1	131	15058.2	8.86	72.25	-0.803	Nucleus.
MsJAZ7	MS.gene062084.t1	209	22414.6	8.5	75.32	-0.382	Nucleus.
MsJAZ8	MS.gene037141.t1	250	27146.7	9	46.59	-0.443	Nucleus.
MsJAZ9	MS.gene74585.t1	345	36605.1	8.56	48.07	-0.337	Cell membrane. Nucleus.
MsJAZ10	MS.gene003246.t1	339	35975.7	9.47	50.04	-0.312	Cell membrane. Nucleus.
MsJAZ11	MS.gene040116.t1	128	14823	9.44	74.05	-0.846	Nucleus.
MsJAZ12	MS.gene09706.t1		17353.7	9.52	59.1	-0.613	Nucleus.
		152
MsJAZ13	MS.gene54624.t1	178	20312.9	9.52	54.94	-0.666	Nucleus.
MsJAZ14	MS.gene015368.t1	182	20594.4	8.75	60.91	-0.446	Nucleus.
MsJAZ15	MS.gene82105.t1	422	45311.9	9.42	50.92	-0.44	Nucleus.
MsJAZ16	MS.gene042866.t1	429	46232.8	9.51	57.27	-0.539	Nucleus.
MsJAZ17	MS.gene89156.t1	235	25836.1	8.67	49.14	-0.746	Nucleus.
MsJAZ18	MS.gene24789.t1	205	22799.9	8.49	47.46	-0.548	Nucleus.
MsJAZ19	MS.gene26736.t1	178	19367.9	9.23	57.9	-0.402	Nucleus.
MsJAZ20	MS.gene26684.t1	119	13311.4	4.97	44	-0.286	Nucleus.
