# Supplementary material for: Genome-wide identification of JAZ gene family members in autotetraploid cultivated alfalfa (Medicago sativa subsp. sativa) and expression analysis under salt stress
Source: BMC Genomics. 2024 Jun 26;25:636. doi: 10.1186/s12864-024-10460-6 (PMC11201308; doi:10.1186/s12864-024-10460-6)
Supplement: Supplementary file 5 — Supplementary Material 5 [file 12864_2024_10460_MOESM5_ESM.xlsx]

## Sheet: Sheet1
Table S4 Gene ontology (GO) annotation results of 20 MsJAZ genes.
Level	GO ID	Description	Class	Gene counts
2	GO:0065007	biological regulation	Biological Process	20
2	GO:0009987	cellular process	Biological Process	13
2	GO:0032502	developmental process	Biological Process	7
2	GO:0032501	multicellular organismal process	Biological Process	7
2	GO:0000003	reproduction	Biological Process	6
2	GO:0022414	reproductive process	Biological Process	6
2	GO:0050896	response to stimulus	Biological Process	20
2	GO:0005488	binding	Molecular Function	7
2	GO:0140110	transcription regulator activity	Molecular Function	20
