# Supplementary material for: Genome-wide identification of JAZ gene family members in autotetraploid cultivated alfalfa (Medicago sativa subsp. sativa) and expression analysis under salt stress
Source: BMC Genomics. 2024 Jun 26;25:636. doi: 10.1186/s12864-024-10460-6 (PMC11201308; doi:10.1186/s12864-024-10460-6)
Supplement: Supplementary file 6 — Supplementary Material 6 [file 12864_2024_10460_MOESM6_ESM.xlsx]

## Sheet: Sheet1
Table S5 The structural features of motif 1-10.
Name	E-value	Sites	Width	Amino acid sequence	Logo
Motif 1	4.2e-287	20	38	KKPSPPTAQLTIFYNGKVCVFDDIPAEKAQEIMLLARK
Motif 2	5.8e-281	20	39	VQVASTMVLSDJPQARKASLQRFLEKRKERVMSAAPYQT
Motif 3	8.0e-119	5	77	FSVTQYPVQHDVKMFSLSNQANSVSLVNSFPRNHFVTAGQNMNGANMKQSLLGGIPVTAPQSPLPTIGAVAGMVESY
Motif 4	5.9e-097	7	77	RVSVASNIAQTELQAPGDGVPVSQPADAPPSSGHPSPJSISSHTGAQSGSGSSSTBEFLAVKTTGVPTTPTSNAEPP
Motif 5	1.2e-057	6	39	FTKGSGAQWPFSNKVSAQPHLMSFEVSQDDBTKILSDPI
Motif 6	8.8e-016	6	20	KLSAAEPQKSFNHDGQGGFH
Motif 7	1.4e-009	5	22	KSPEKSTFSQTCSLLSQFLKEK
Motif 8	1.8e-008	5	26	ADNLNKNIGEDMSWLSLAPKEPQEEF
Motif 9	9.9e-007	2	35	KQVGNKHGITIYPIQNSDAQSVCNQEAKTFSVSNQ
Motif 10	3.5e-006	2	39	TKMQQEISIPSKKDNFIISQPYPSPLPSPLPMTSHASTQ
