# Supplementary material for: Genome-wide identification of JAZ gene family members in autotetraploid cultivated alfalfa (Medicago sativa subsp. sativa) and expression analysis under salt stress
Source: BMC Genomics. 2024 Jun 26;25:636. doi: 10.1186/s12864-024-10460-6 (PMC11201308; doi:10.1186/s12864-024-10460-6)
Supplement: Supplementary file 7 — Supplementary Material 7 [file 12864_2024_10460_MOESM7_ESM.xlsx]

## Sheet: Sheet1
Table S6 The secondary structure of MsJAZ proteins.
Gene name	α-helix(%)	Extended strand(%)	β-turn(%)	Random coil(%)
MsJAZ1	0.1272	0.1154	0.0355	0.7219
MsJAZ2	0.1391	0.1325	0.043	0.6854
MsJAZ3	0.2273	0.0515	0.0182	0.703
MsJAZ4	0.2651	0.0783	0.0361	0.6205
MsJAZ5	0.1265	0.1476	0.0271	0.6988
MsJAZ6	0.2672	0.1069	0.0458	0.5802
MsJAZ7	0.2249	0.0861	0.0431	0.6459
MsJAZ8	0.144	0.108	0.028	0.72
MsJAZ9	0.1507	0.1188	0.029	0.7014
MsJAZ10	0.1209	0.1357	0.0354	0.708
MsJAZ11	0.2891	0.1484	0.0469	0.5156
MsJAZ12	0.2039	0.1316	0.0329	0.6316
MsJAZ13	0.1798	0.1124	0.0337	0.6742
MsJAZ14	0.1868	0.1429	0.0275	0.6429
MsJAZ15	0.1066	0.1611	0.0474	0.6848
MsJAZ16	0.1096	0.1702	0.042	0.6783
MsJAZ17	0.2085	0.0851	0.0383	0.6681
MsJAZ18	0.1756	0.1317	0.0488	0.6439
MsJAZ19	0.2416	0.0618	0.0337	0.6629
MsJAZ20	0.1933	0.1849	0.042	0.5798
