# Supplementary material for: Genome-wide identification of JAZ gene family members in autotetraploid cultivated alfalfa (Medicago sativa subsp. sativa) and expression analysis under salt stress
Source: BMC Genomics. 2024 Jun 26;25:636. doi: 10.1186/s12864-024-10460-6 (PMC11201308; doi:10.1186/s12864-024-10460-6)
Supplement: Supplementary file 8 — Supplementary Material 8 [file 12864_2024_10460_MOESM8_ESM.xlsx]

## Sheet: Sheet1
Table S7 List of the Ka, Ks, and Ka/Ks in paralogous pairs.
Paralogous pairs	Ka	Ks	Ka/Ks
MsJAZ1-MsJAZ2	0.0146902	0.00458892	3.20122
MsJAZ5-MsJAZ9	0.0575739	0.0680789	0.845694
MsJAZ5-MsJAZ10	0.0535124	0.123993	0.431576
MsJAZ7-MsJAZ19	0.318182	0.569329	0.558872
MsJAZ9-MsJAZ10	0.0553026	0.127921	0.432318
MsJAZ12-MsJAZ13	0.0388436	0.0897428	0.432833
MsJAZ15-MsJAZ16	0.0322406	0.108687	0.296638
MsJAZ17-MsJAZ18	0.615278	1.52788	0.402699
