# Supplementary material for: Genome-wide identification of JAZ gene family members in autotetraploid cultivated alfalfa (Medicago sativa subsp. sativa) and expression analysis under salt stress
Source: BMC Genomics. 2024 Jun 26;25:636. doi: 10.1186/s12864-024-10460-6 (PMC11201308; doi:10.1186/s12864-024-10460-6)
Supplement: Supplementary file 9 — Supplementary Material 9 [file 12864_2024_10460_MOESM9_ESM.xlsx]

## Sheet: alfalfa - Arabidopsis
Table S8 One-to-one orthologous relationships between autotetraploid alfalfa and Arabidopsis.
MsJAZ gene name	MsJAZ gene ID	AtJAZ gene ID
MsJAZ1	MS.gene83084.t1	AT1G70700.3.Araport11.447
MsJAZ2	MS.gene25203.t1	AT1G70700.3.Araport11.447
MsJAZ3	MS.gene070954.t1	AT4G14713.1.Araport11.447
MsJAZ6	MS.gene96249.t1	AT1G30135.1.Araport11.447
MsJAZ7	MS.gene062084.t1	AT1G48500.1.Araport11.447
MsJAZ7	MS.gene062084.t1	AT3G43440.1.Araport11.447
MsJAZ8	MS.gene037141.t1	AT1G19180.1.Araport11.447
MsJAZ15	MS.gene82105.t1	AT3G17860.1.Araport11.447
MsJAZ16	MS.gene042866.t1	AT3G17860.1.Araport11.447
MsJAZ16	MS.gene042866.t1	AT1G48500.1.Araport11.447
MsJAZ17	MS.gene89156.t1	AT1G72450.1.Araport11.447
MsJAZ17	MS.gene89156.t1	AT1G17380.1.Araport11.447

## Sheet: alfalfa - M. truncatula
Table S8 One-to-one orthologous relationships between autotetraploid alfalfa and Medicago truncatula.
MsJAZ gene name	MsJAZ nene ID	MtJAZ nene ID
MsJAZ1	MS.gene83084.t1	Medtr1g031930.1.JCVIMt4.0v1
MsJAZ2	MS.gene25203.t1	Medtr1g031930.1.JCVIMt4.0v1
MsJAZ3	MS.gene070954.t1	Medtr1g102900.2.JCVIMt4.0v1
MsJAZ5	MS.gene03170.t1	Medtr2g029260.1.JCVIMt4.0v1
MsJAZ6	MS.gene96249.t1	Medtr2g019190.1.JCVIMt4.0v1
MsJAZ7	MS.gene062084.t1	Medtr4g124360.1.JCVIMt4.0v1
MsJAZ7	MS.gene062084.t1	Medtr2g044910.1.JCVIMt4.0v1
MsJAZ8	MS.gene037141.t1	Medtr2g042900.2.JCVIMt4.0v1
MsJAZ8	MS.gene037141.t1	Medtr4g124950.1.JCVIMt4.0v1
MsJAZ8	MS.gene037141.t1	Medtr8g021380.2.JCVIMt4.0v1
MsJAZ9	MS.gene74585.t1	Medtr2g029260.1.JCVIMt4.0v1
MsJAZ10	MS.gene003246.t1	Medtr2g029260.1.JCVIMt4.0v1
MsJAZ11	MS.gene040116.t1	Medtr8g107300.1.JCVIMt4.0v1
MsJAZ12	MS.gene09706.t1	Medtr5g013515.1.JCVIMt4.0v1
MsJAZ13	MS.gene54624.t1	Medtr5g013515.1.JCVIMt4.0v1
MsJAZ15	MS.gene82105.t1	Medtr6g069870.4.JCVIMt4.0v1
MsJAZ16	MS.gene042866.t1	Medtr6g069870.4.JCVIMt4.0v1
MsJAZ17	MS.gene89156.t1	Medtr8g021380.2.JCVIMt4.0v1
MsJAZ17	MS.gene89156.t1	Medtr2g042900.2.JCVIMt4.0v1
MsJAZ17	MS.gene89156.t1	Medtr4g124950.1.JCVIMt4.0v1
MsJAZ19	MS.gene26736.t1	Medtr4g124360.1.JCVIMt4.0v1

## Sheet: alfalfa - rice
Table S8 One-to-one orthologous relationships between autotetraploid alfalfa and rice.
MsJAZ gene name	MsJAZ gene ID	OsJAZ gene ID
MsJAZ8	MS.gene037141.t1	LOC_Os09g26780.1.MSUR7
MsJAZ17	MS.gene89156.t1	LOC_Os07g42370.1.MSUR7
MsJAZ17	MS.gene89156.t1	LOC_Os09g26780.1.MSUR7
MsJAZ19	MS.gene26736.t1	LOC_Os09g26780.1.MSUR7
